# Supplementary material for: IL-27/Blimp-1 axis regulates the differentiation and function of Tim-3+ Tregs during early pregnancy
Source: JCI Insight. 2024 Aug 22;9(16):e179233. doi: 10.1172/jci.insight.179233 (PMC11343602; doi:10.1172/jci.insight.179233)
Supplement: Supporting data values [file jciinsight-9-179233-s280.xlsx]

## Sheet: Fig1C
Tim3+CD4+/CD4+(%)				Tim3+Treg/Treg(%)
1st	2nd	3rd		1st	2nd	3rd
10.5	3	4.08		11.1	6.42	13.3
9.22	7.3	10.12		6	8.67	5.6
3.77	5.3	3.7		8	7.21	6.6
2.11	10.21	1.77		20.2	5	4.33
6.2	4	3.85		8.88	10	6.32
13.7	7	8.7		10.4	8.9	5.41
2.7	9	3.89		14	12.21	11.1
4.3	3	2.89		15.3	10.32	6.82
5.18	6.1	7.72		18.63	11.24	6.03
3.59	12.29	5.23		32.85	8.22	7.79
10.33				30.12	6.25	2.21
12.21				21.3	8	1.42
7.74				19.46
4.32				12.38
6.98				14.5
12.21				33.21
14.22				17.6
7.89				5.6
4.38				18.9
12.31				12.1
16.33				13.4
6.51				7.66
8.23				8.93
3.79
6.88
17.62
7.68

## Sheet: Fig1D
Tim3+CD4+/CD4+(%)			Tim3+Treg/Treg(%)
PBMC	Decidua		PBMC	Decidua
0.12	10.5		2.1	17.6
0.23	9.22		0	18.3
0.4	3.77		0.2	11.1
0.15	2.11		0.3	9.1
1.72	6.2		0.1	27.3
1.93	13.7		1	20.2
1.12	2.7		2.6	8.88
0.35	4.3		1.6	10.4
0.28	5.18		0.1	14
0.74	3.59		0.2	15.3
0.75	10.33		1.7	18.63
0.49	12.21		2.4	32.85
0.22	7.74		0.7	30.12
0.78	4.32		0.1	21.3
0.34	6.98		1.2	19.46
0.15	12.21		0.1	12.38
0.33	14.22		0.2	14.5
0.13	7.89		0.3	33.21
0.3	4.38		0.2	17.6
0.87	12.31		0	5.6
1.1	16.33		0.7	18.9
1.82	6.51		1.1	12.1
1.7	8.23		1.3	13.4
0.36	3.79		1.2	7.66
0.52	6.88			8.93
1.01	17.62
1.21	7.68
0.72

## Sheet: Fig2A
IHC
Non	1st	2nd	3rd
0.0017292	26.1078	21.3903	2.0354
0.0016012	15.5641	25.2643	1.69364
0.001213	12.4785	14.254	0.87896
0.0010001	16.5984	6.8666	0.94597
0.000582	14.3589	8.38253	1.14823
0.000609	16.8861	33.0528	1.63492
0.0017292	23.0284	10.254	0.94597
0.0016012	17.3781	12.8666	1.78436
0.001213	18.4921	20.3825	1.79823
0.0010001	20.4698	6.59836	2.63492
0.000609	21.8861	31.0528	1.63492
0.000609	21.8861	31.0528	1.63492
qPCR
1st	2nd	3rd
1	0.2	0.16
1.4	0.26	0.17
1.69	1.21	0.27
1.81	2.2	0.28
1.14	0.9	0.05
0.33	1.28	0.23

## Sheet: Fig2D
Blimp-1+CD4+ cell%
1st	2nd	3rd
50.6	20.2	1.6
42.3	26.7	1.7
39.8	12.5	2.7
45.2	15.8	2.8
56.7	0.9	1.55
33.5	12.8	4.3
75.4	13.9	7.2
34.8	14.5	3.5
39.2	17.3	2.1
60.1	22.1	4.2
Blimp-1+Treg cell%
1st	2nd	3rd
20.1	3.2	1.1
25.2	2.1	0.2
15.3	2.2	1.3
22.9	5.3	0.1
18.9	4.1	0.1
16.7	3.3	0.2
17.6	2.4	0.78
18.1	4.1	0.1
17.2	1.2	0.1
16.5	2.4	0.2

## Sheet: Fig3D
Tim-3			Tigit
TregCtrl	TregBlimp1		TregCtrl	TregBlimp1
2.6	11.9		2.8	17
5.8	16.2		5.4	14
4.7	27.2		8.8	18
7.9	32.4		2.3	10.2
2.1	10.7		1.4	11.4
1.1	7.6		6.1	8.2
PD-1			CTLA-4
TregCtrl	TregBlimp1		TregCtrl	TregBlimp1
1.6	16.4		1.6	3.8
3.9	22.2		5	3.6
2.6	18.3		6.4	4.2
3.8	10.2		2.6	5.4
1	3.2		2.8	3.2
			1.8	2.2

## Sheet: Fig3F
	pGL3-basic-H			pGL3-basic-H_HAVCR2
293t	1	1.1	1.2	3.578	3.61	3.89
Junkat	1.1	1.22	0.98	4.121	3.573	2.89

## Sheet: Fig4D
IL-10
TregCtrl	TregBlimp-1
32.35	51.78
30.15	45.79
25.1	66.2
38.3	54.48
55	59
30.15	45.79
TNFα
TregCtrl	TregBlimp-1
3.69	2.16
4.43	3.02
3.12	3.17
2.69	2.87
2.02	3.48
3.61	1.89
TGF-β
TregCtrl	TregBlimp-1
2.35	3.26
3.35	2.26
1.65	2.46
4.12	4.17
3.67	2.89
4.62	5.21

## Sheet: Fig4F
		1:1 TregCtrl+Tresp			1:1 TregBlimp-1+Tresp			1:2 TregCtrl+Tresp			1:2 TregBlimp-1+Tresp			1:4 TregCtrl+Tresp			1:4 TregBlimp-1+Tresp
Day1		86.31	81.12	85.22	84.01	80.4	90.3	83.24	80.2	77.22	78.01	88.4	86.21	81.12	80.2	77.22	82	78.94	71.4
Day3		60.39	64.76	77.89	68.76	72.59	79.45	66.45	54.31	50.31	66.84	72.24	54.53	48.76	47.53	54.53	64.61	60.06	40.31
Day5		27.56	23.41	30.92	37.51	40.32	35.64	21.22	23.41	18.41	37.51	31.51	20.32	20.19	23.41	18.41	34.51	28.51	22.32

## Sheet: Fig4I
M1(CD86+CD206-/F4/80)%
Tregctrl	TregBlimp-1
17.76	12.82
15.09	11.52
31.78	20.46
13.82	25.37
19.92	10.89
21.68	19.22
M2(CD206+CD86-/F4/80)%
Tregctrl	TregBlimp-1
12.48	21.63
6.96	25.11
12.9	19.7
8.9	12.98
16.96	28.34
10.46	18.79
M1/M2
Tregctrl	TregBlimp-1
1.423	0.593
2.168	0.499
2.46	1.034
1.38	0.257
1.174	0.384
2.07	1.022

## Sheet: Fig5B
Foxp3+CD4
Treg	IL-27	Tro-sup
51.6	47.98	45.2
45.37	30.45	50.45
35.47	35.69	35.69
37.25	52.81	42.81
53.98	39.67	59.67
50.42	35.77	35.77
Tim-3+ Treg
Treg	IL-27	Tro-sup
2.16	9.73	17.96
2.11	17.96	20.21
6.49	11.76	12.62
8.62	21.46	16.22
10.34	12.73	18.54
13.43	10.87	21.21
Tim-3+Blimp-1+Treg
Treg	IL-27	Tro-sup
1.8	6.58	13.3
2.13	8.96	17.43
1.21	11.35	19.51
4.14	15.21	8.87
2.76	9.21	10.76
6.57	14.35	12.45

[truncated: 14 more sheets: Fig5FCtrl_x0009_IL-27_x000a_10.87_x0009_18.1_x000a_13.3, Fig5D, Fig5G, Fig5H, Fig6C, Fig6D, Fig6E, Fig7B, Fig7C, Fig7D, FigS1, FigS3, FigS5, FigS7]
